# Supplementary material for: Pimelic acid–urea (1/2)
Source: Acta Crystallogr Sect E Struct Rep Online. 2011 Jun 25;67(Pt 7):o1795. doi: 10.1107/S1600536811023439 (PMC3151831; doi:10.1107/S1600536811023439)
Supplement: Supplementary file 2 [file e-67-o1795-Isup2.hkl]

#
# h,k,l, Fc-squared, Fo-squared, sigma(Fo-squared) and status flag
#
data_I
_shelx_title ' I         C 2/c        R = 0.05'
_shelx_refln_list_code          4
_shelx_F_calc_maximum      270.27
_exptl_crystal_F_000       600.00
_reflns_d_resolution_high  0.7712
 
loop_
 _symmetry_equiv_pos_as_xyz
 'x, y, z'
 '-x, y, -z+1/2'
 'x+1/2, y+1/2, z'
 '-x+1/2, y+1/2, -z+1/2'
 '-x, -y, -z'
 'x, -y, z-1/2'
 '-x+1/2, -y+1/2, -z'
 'x+1/2, -y+1/2, z-1/2'
 
_cell_length_a    15.1030
_cell_length_b    11.0730
_cell_length_c     9.1660
_cell_angle_alpha  90.000
_cell_angle_beta  112.720
_cell_angle_gamma  90.000
 
_shelx_F_squared_multiplier     1.000
 
loop_
 _refln_index_h
 _refln_index_k
 _refln_index_l
 _refln_F_squared_calc
 _refln_F_squared_meas
 _refln_F_squared_sigma
 _refln_observed_status
   4   0   0     6881.60     6633.06    104.92 o
   6   0   0       22.58       17.36      2.04 o
   8   0   0      207.86      172.13      5.42 o
  10   0   0      247.67      252.92      6.41 o
  12   0   0      175.83      178.04      3.96 o
  14   0   0       10.62        5.71      2.64 o
  16   0   0       20.42       19.79      8.25 o
  18   0   0        0.00       -1.24      7.42 o
   3   1   0     9061.82     8895.53     72.74 o
   5   1   0      452.22      431.78      4.12 o
   7   1   0       88.46       89.66      2.61 o
   9   1   0      174.89      180.38      3.86 o
  11   1   0       11.22        9.87      1.64 o
  13   1   0       14.90       20.08      2.63 o
  15   1   0        2.64        2.12      1.53 o
  17   1   0        0.01        6.39      4.62 o
   0   2   0    20253.46    22520.10    253.90 o
   2   2   0     2133.05     1852.71     11.79 o
   4   2   0      365.22      341.10      2.46 o
   6   2   0        0.04        0.82      0.95 o
   8   2   0      266.42      271.38      5.80 o
  10   2   0      318.18      326.57      6.75 o
  12   2   0       77.10       79.28      3.91 o
  14   2   0       63.92       60.03     10.95 o
  16   2   0        1.26        1.92      4.53 o
   1   3   0     5196.02     4848.32     29.59 o
   3   3   0       60.62       80.16      1.49 o
   5   3   0      423.11      422.74      6.56 o
   7   3   0      684.65      728.73      9.10 o
   9   3   0       48.89       49.45      3.17 o
  11   3   0      152.73      151.83      3.84 o
  13   3   0      101.00      104.29      3.97 o
  15   3   0        4.55        9.45      5.00 o
  17   3   0        0.16        2.11      6.62 o
   0   4   0      960.28      881.97      9.97 o
   2   4   0       12.29        5.51      1.16 o
   4   4   0       34.14       39.33      1.56 o
   6   4   0       66.43       61.65      1.90 o
   8   4   0       99.96      102.26      3.57 o
  10   4   0        0.04       -0.91      1.75 o
  12   4   0      133.67      149.34      5.00 o
  14   4   0       55.57       60.22      4.42 o
  16   4   0       17.04       14.61      4.31 o
   1   5   0      198.51      249.09      2.86 o
   3   5   0       68.87       64.96      1.86 o
   5   5   0       29.01       33.49      1.82 o
   7   5   0       57.58       61.25      2.62 o
   9   5   0        0.19        4.81      2.32 o
  11   5   0       24.04       20.34      2.95 o
  13   5   0        6.95        6.57      2.57 o
  15   5   0       10.28       11.77      3.34 o
   0   6   0        2.84        3.26      2.04 o
   2   6   0     1192.87     1310.61     10.92 o
   4   6   0     1991.54     1933.07     14.13 o
   6   6   0        0.24        2.45      1.49 o
   8   6   0      187.46      197.24      3.22 o
  10   6   0        6.89        6.26      2.34 o
  12   6   0       84.87      114.42      5.39 o
  14   6   0       56.96       39.11     11.96 o
  16   6   0        6.97        6.09      3.65 o
   1   7   0       52.44       43.26      2.33 o
   3   7   0      135.01      144.10      2.74 o
   5   7   0      203.20      221.51     10.93 o
   7   7   0        0.08        0.69      1.20 o
   9   7   0       14.29       10.02      1.58 o
  11   7   0        4.41       12.09      4.08 o
  13   7   0      172.94      212.63      5.89 o
  15   7   0       35.43        5.59      5.02 o
   0   8   0      175.97      114.43      4.07 o
   2   8   0       31.68       49.58      2.30 o
   4   8   0      200.89      218.73      3.82 o
   6   8   0       55.72       55.14      2.73 o
   8   8   0      358.57      341.74      8.17 o
  10   8   0       83.42       96.18      6.56 o
  12   8   0        1.28        3.53      2.91 o
  14   8   0       22.39        6.30      3.89 o
   1   9   0       83.67       71.56      2.75 o
   3   9   0       49.66       50.11      2.91 o
   5   9   0      693.23      699.61      8.42 o
   7   9   0       87.04       88.99      3.71 o
   9   9   0       30.80       35.42      2.81 o
  11   9   0       53.42       45.01     15.04 o
  13   9   0       37.91       16.60      8.88 o
   0  10   0     1511.41     1396.35     17.39 o
   2  10   0       53.76       68.08      3.55 o
   4  10   0      423.06      430.85      7.03 o
   6  10   0       22.35       27.98      2.91 o
   8  10   0        1.45        2.90      2.71 o
  10  10   0        3.92        3.71      2.61 o
  12  10   0        0.11        1.82      2.92 o
   1  11   0       50.69       56.18      3.51 o
   3  11   0      202.55      214.39      5.70 o
   5  11   0      109.21      110.16      5.72 o
   7  11   0        7.67        6.60      2.84 o
   9  11   0       34.82       11.83      6.37 o
  11  11   0       19.92        4.22      4.40 o
   0  12   0      188.97      214.31      8.70 o
   2  12   0        0.70        1.36      2.19 o
   4  12   0        0.54        2.71      2.27 o
   6  12   0       53.58       35.02     10.55 o
   8  12   0       15.70        7.32      3.61 o
   1  13   0      195.73      225.15      5.67 o
   3  13   0        1.78        3.18      2.86 o
   5  13   0       33.08       21.14      9.56 o
   7  13   0       33.04       27.46      8.80 o
   0  14   0        7.59        5.29      5.36 o
   2  14   0        9.27        8.60      3.44 o
   4  14   0        6.08       -2.47      6.59 o
 -17   1   1       17.29       22.34      7.55 o
 -15   1   1        4.63        5.48      1.96 o
 -13   1   1       53.74       47.90      2.18 o
 -11   1   1       55.12       60.35      2.54 o
  -9   1   1      852.11      858.54     11.07 o
  -7   1   1     1491.97     1483.95     13.26 o
  -5   1   1       97.78       94.60      2.15 o
  -3   1   1      327.32      294.98      2.52 o
   1   1   1       31.77       49.40      1.29 o
   3   1   1    73047.06    73481.52    749.24 o
   5   1   1       42.92       35.54      1.96 o
   7   1   1     1116.09     1087.08     17.85 o
   9   1   1       15.15       14.55      2.31 o
  11   1   1       13.05       17.13      3.05 o
  13   1   1       27.96       22.37      5.24 o
  15   1   1       11.26        6.54      2.16 o
  17   1   1        7.53        8.90      5.79 o
 -18   2   1        5.88        4.15      5.57 o
 -16   2   1        2.72        2.24      1.87 o
 -14   2   1        0.00        0.11      1.95 o
 -12   2   1       68.15       84.55      3.86 o
 -10   2   1      199.29      225.96      3.76 o
  -8   2   1      101.10       98.95      2.62 o
  -6   2   1     1111.09     1112.21      9.63 o
  -4   2   1     2982.59     2905.59     19.94 o
  -2   2   1     4002.63     3718.91     44.15 o
   0   2   1     5011.96     5018.09     73.49 o
   2   2   1     6467.82     6155.95     51.93 o
   4   2   1      143.02      139.70      2.73 o
   6   2   1      994.00     1026.06     19.10 o
   8   2   1      130.54      138.37      3.37 o
  10   2   1       39.84       44.15      1.84 o
  12   2   1        2.99        5.06      3.17 o
  14   2   1        1.61       -0.21      3.57 o
  16   2   1       11.29        1.60      5.63 o
 -17   3   1       11.68        8.77      5.67 o
 -15   3   1        0.81        1.37      2.36 o
 -13   3   1        2.37        2.67      2.17 o
 -11   3   1      277.92      319.72      5.53 o
  -9   3   1      569.53      595.48      7.56 o
  -7   3   1     1310.57     1362.34     12.02 o
  -5   3   1     1188.94     1205.32      9.56 o
  -3   3   1      158.45      167.88      2.16 o
  -1   3   1     1210.27     1047.09      6.21 o
   1   3   1     6160.85     5917.87     34.11 o
   3   3   1      128.66      132.60      1.96 o
   5   3   1        0.09        0.87      1.06 o
   7   3   1        1.16        1.12      1.20 o
   9   3   1        2.18        1.01      1.11 o
  11   3   1       14.97       24.43      5.27 o
  13   3   1        0.01       -1.53      2.97 o
  15   3   1       31.54       26.60      6.90 o
 -16   4   1        0.17       -0.24      2.37 o
 -14   4   1        2.90        0.89      2.05 o
 -12   4   1        2.10        4.22      2.15 o
 -10   4   1      598.20      629.00      8.24 o
  -8   4   1      980.67      986.22      9.15 o
  -6   4   1      371.64      379.17      5.08 o
  -4   4   1      912.88      892.94      6.73 o
  -2   4   1      394.98      455.24      3.71 o
   0   4   1      395.33      391.42      3.06 o
   2   4   1      224.42      205.20      2.58 o
   4   4   1     3038.34     3141.57     32.51 o
   6   4   1        4.62        2.54      1.28 o
   8   4   1       41.60       51.57      2.97 o
  10   4   1        2.95        2.55      2.53 o
  12   4   1        5.80        8.05      3.88 o
  14   4   1        8.05        6.86      2.88 o
  16   4   1        0.49        0.56      3.29 o
 -17   5   1        6.13        6.80      3.68 o
 -15   5   1        1.09       -1.72      2.64 o
 -13   5   1      132.88      148.81      5.12 o
 -11   5   1      212.86      214.13      5.09 o
  -9   5   1       70.02       60.18      3.24 o
  -7   5   1      112.72      110.81      2.77 o
  -5   5   1     1191.54     1264.28      9.35 o
  -3   5   1      946.09     1034.01      8.11 o
  -1   5   1     3306.97     3310.26     21.52 o
   1   5   1     2512.81     2654.10     17.74 o
   3   5   1      280.85      246.37      4.43 o
   5   5   1       21.18       19.75      1.50 o
   7   5   1      154.11      160.01      4.01 o
   9   5   1       30.21       35.95      3.42 o
  11   5   1        2.48        5.44      3.13 o
  13   5   1        0.00        0.57      2.38 o
  15   5   1       51.56       55.00     11.32 o
 -16   6   1        0.16        1.29      2.88 o
 -14   6   1        4.59        7.63      2.95 o
 -12   6   1       88.97      120.82      4.37 o
 -10   6   1      480.87      556.01     11.04 o
  -8   6   1        0.61        9.71      3.70 o
  -6   6   1      230.79      262.31      3.68 o
  -4   6   1      243.01      242.09      3.07 o
  -2   6   1      360.25      364.28      4.21 o
   0   6   1      294.57      313.49      4.01 o
   2   6   1       32.23       52.84      1.90 o
   4   6   1        2.16       13.56      2.42 o
   6   6   1       20.96       23.25      2.04 o
   8   6   1        1.07        1.31      2.40 o
  10   6   1        0.00       -0.11      2.60 o
  12   6   1       19.57       14.37      4.89 o
  14   6   1        0.00        0.14      2.77 o
 -15   7   1        5.05        2.66      2.89 o
 -13   7   1        0.00        1.14      2.65 o
 -11   7   1      166.78      182.83      5.38 o
  -9   7   1      156.81      165.06      4.84 o
  -7   7   1      295.63      310.96      4.72 o
  -5   7   1      640.96      626.17      5.84 o
  -3   7   1      103.47       88.66      2.16 o
  -1   7   1     2616.60     2701.94     27.91 o
   1   7   1      342.09      438.05      5.03 o
   3   7   1       10.21        1.72      1.48 o
   5   7   1      342.07      374.00      5.47 o
   7   7   1      153.80      146.09      4.01 o
   9   7   1       36.70       43.66      6.05 o
  11   7   1       83.02       84.59      4.79 o
  13   7   1        2.83        3.48      3.30 o
  15   7   1        3.07        0.55      3.54 o
 -14   8   1        1.46       -0.26      2.89 o
 -12   8   1      265.08      271.23      6.44 o
 -10   8   1      420.32      426.59      8.03 o
  -8   8   1       19.74       26.64      2.31 o
  -6   8   1        0.82        1.34      2.31 o
  -4   8   1       71.69       73.77      2.81 o
  -2   8   1      518.00      537.88      5.59 o
   0   8   1       27.76       35.34      2.18 o
   2   8   1        2.79        7.05      1.78 o
   4   8   1        1.10        0.77      2.23 o
   6   8   1       44.43       45.52      3.59 o
   8   8   1      281.89      316.99      5.86 o
  10   8   1       23.93       14.08      6.01 o
  12   8   1        0.01        0.91      2.53 o
  14   8   1        6.97        0.94      2.86 o
 -13   9   1       17.11        6.58      4.37 o
 -11   9   1        0.51       -1.17      2.41 o
  -9   9   1        7.07       12.07      2.81 o
  -7   9   1      156.12      174.19      4.67 o
  -5   9   1      283.57      283.32      5.85 o
  -3   9   1      217.61      206.25      4.01 o
  -1   9   1       76.46       48.96      2.54 o
   1   9   1        0.89        0.49      1.71 o
   3   9   1      689.45      597.64      8.30 o
   5   9   1       61.10       48.52      4.35 o
   7   9   1       80.90      119.72      5.24 o
   9   9   1       18.65       14.45      5.36 o
  11   9   1       11.34        1.66      2.82 o
  13   9   1        3.42        5.89      3.68 o
 -12  10   1      191.76      205.60      7.27 o
 -10  10   1        7.28        3.20      2.50 o
  -8  10   1       79.88       92.42      3.70 o
  -6  10   1      141.21      141.97      4.55 o
  -4  10   1       23.47       28.07      2.97 o
  -2  10   1      626.57      582.25      7.02 o
   0  10   1      230.71      234.38      5.19 o
   2  10   1      103.62       92.93      3.36 o
   4  10   1        9.75        7.93      2.80 o
   6  10   1       55.89       56.74      3.74 o
   8  10   1       84.33       87.70      5.06 o
  10  10   1        1.36        1.17      2.72 o
  12  10   1       17.95        7.89      4.71 o
 -11  11   1       20.74        4.16      3.32 o
  -9  11   1        0.03        0.81      2.85 o
  -7  11   1        0.00        0.25      2.17 o
  -5  11   1       76.18       72.98      3.90 o
  -3  11   1       13.01       11.58      2.69 o
  -1  11   1      167.95      162.19      4.30 o
   1  11   1       29.41       33.24      3.26 o
   3  11   1      542.05      559.12      8.04 o
   5  11   1       11.74       12.68      3.39 o
   7  11   1       12.43       15.18      3.11 o
   9  11   1        9.11        5.74      3.13 o
 -10  12   1        1.09        0.09      3.04 o
  -8  12   1       13.46        5.83      3.10 o
  -6  12   1        6.82        5.93      2.84 o
  -4  12   1       12.05        8.51      2.66 o
  -2  12   1      133.30      127.91      4.60 o
   0  12   1      111.10      128.78      4.94 o
   2  12   1      207.65      231.21      5.07 o
   4  12   1       87.27       92.77     11.96 o
   6  12   1        8.36        6.49      3.14 o
   8  12   1       19.91       12.71      4.21 o
  -7  13   1        0.17        0.56      2.75 o
  -5  13   1       39.60       29.77      8.61 o
  -3  13   1       47.36       40.28      6.09 o
  -1  13   1        9.36        6.95      2.67 o
   1  13   1        2.96        0.34      2.44 o
   3  13   1       14.19       13.80      4.38 o
   5  13   1       15.50       12.35      5.32 o
  -4  14   1       31.89       16.40      4.61 o
  -2  14   1        0.22        1.43      2.82 o
   0  14   1        0.23        1.11      2.54 o
   2  14   1       45.36       33.78     12.20 o
 -18   0   2        4.04        4.12      7.01 o
 -16   0   2        6.37       10.72     11.13 o
 -14   0   2      171.69      219.32     11.13 o
 -12   0   2       38.92       56.48      6.18 o
 -10   0   2      106.06      102.06      2.86 o
  -8   0   2      316.27      295.02      3.60 o
  -6   0   2      716.89      693.81      5.56 o
  -4   0   2     3208.97     3288.67     35.87 o
  -2   0   2       38.68       36.20      1.86 o
   0   0   2     4199.10     4200.81     79.97 o
   2   0   2     2815.68     2341.78     56.48 o
   4   0   2     1140.97      828.43      9.33 o
   6   0   2    10061.36    10525.97    122.57 o
   8   0   2       19.91       23.09      3.20 o
  10   0   2      205.05      206.27      6.84 o
  12   0   2        1.44        1.15      3.86 o
  14   0   2       10.28        7.62      7.83 o
  16   0   2        1.55        0.15      4.71 o
 -19   1   2        0.13        4.53      6.61 o
 -17   1   2       22.21       29.07      5.97 o
 -15   1   2       12.88       10.25      3.17 o
 -13   1   2        8.96        8.23      1.47 o
 -11   1   2       21.72       17.01      1.44 o
  -9   1   2     1295.27     1369.26     11.03 o
  -7   1   2       36.88       44.86      1.50 o
  -5   1   2      561.11      523.61      3.80 o
  -3   1   2      262.77      251.11      2.19 o
  -1   1   2     5347.57     5697.85    109.09 o
   1   1   2     2937.25     2641.96     16.91 o
   3   1   2       24.40       14.56      1.24 o
   5   1   2     2541.40     2362.58     30.84 o
   7   1   2      130.82       98.74      3.25 o
   9   1   2       34.65       44.80      3.11 o
  11   1   2       10.27       11.32      4.53 o
  13   1   2        0.72        0.97      1.38 o
  15   1   2        0.45        0.65      3.68 o
 -18   2   2        0.68        9.06      5.68 o
 -16   2   2        3.79        3.59      2.51 o
 -14   2   2       72.62       78.62      3.86 o
 -12   2   2       69.31       70.84      3.27 o
 -10   2   2      175.69      166.67      3.57 o
  -8   2   2      179.44      196.25      3.11 o
  -6   2   2     7908.06     8197.70     66.95 o
  -4   2   2     5071.82     4979.68     28.10 o
  -2   2   2      187.33      157.63      1.62 o
   0   2   2        2.53        5.16      0.69 o
   2   2   2     3194.91     2885.33     20.02 o
   4   2   2     1309.14     1163.68     12.73 o
   6   2   2     4184.16     4012.21     43.65 o
   8   2   2       21.09       12.60      2.04 o
  10   2   2       74.89       66.87      3.02 o
  12   2   2        0.25       -0.51      1.42 o
  14   2   2        1.90        0.12      3.30 o
  16   2   2        0.02        2.24      4.03 o
 -17   3   2       12.01       10.50      3.45 o
 -15   3   2        3.64        2.91      2.01 o
 -13   3   2        9.50       10.69      2.22 o
 -11   3   2        3.48        2.86      2.06 o
  -9   3   2       79.82       70.79      2.81 o
  -7   3   2     3627.06     3682.10     27.84 o
  -5   3   2      792.24      753.17     10.63 o
  -3   3   2     4038.36     4255.23     40.29 o
  -1   3   2     2179.56     2029.69     10.97 o
   1   3   2       57.63       70.38      1.96 o
   3   3   2      357.94      296.97      3.22 o
   5   3   2      492.49      576.78      7.13 o
   7   3   2      115.74      115.30      3.01 o
   9   3   2      110.15      104.59      5.63 o
  11   3   2       17.20       12.57      2.26 o
  13   3   2        3.16        5.38      4.27 o
  15   3   2        3.33        1.09      4.30 o
 -18   4   2        1.41        2.72      4.30 o
 -16   4   2        4.36        5.43      2.80 o
 -14   4   2       28.00       25.60      2.69 o
 -12   4   2        8.73       10.62      2.08 o
 -10   4   2      325.25      355.26      5.55 o
  -8   4   2     1343.80     1347.67     25.39 o
  -6   4   2      386.53      339.48      4.67 o
  -4   4   2      292.25      316.68      3.69 o
  -2   4   2     4011.25     4228.34     24.22 o
   0   4   2     2048.38     2108.67     12.40 o
   2   4   2      167.12      174.58      2.99 o
   4   4   2        4.25        5.23      1.49 o
   6   4   2       22.42       30.73      2.27 o
   8   4   2        2.65        5.14      1.93 o
  10   4   2       14.24       18.89      2.55 o
  12   4   2       17.04       16.08      3.51 o
  14   4   2        0.25        2.00      3.55 o
 -17   5   2        1.56        7.50      4.05 o
 -15   5   2       18.05        7.75      3.93 o
 -13   5   2       13.47        8.44      2.73 o
 -11   5   2        8.47       14.75      3.40 o
  -9   5   2       84.18       96.70      2.23 o
  -7   5   2       77.64       89.93      3.13 o
  -5   5   2     1102.95     1240.69     11.69 o
  -3   5   2      125.42      120.20      1.96 o
  -1   5   2       41.64       42.99      1.64 o
   1   5   2       17.59       17.61      1.53 o
   3   5   2      247.32      259.77      3.20 o
   5   5   2       48.40       43.39      2.18 o
   7   5   2      400.58      433.65      5.30 o
   9   5   2       17.15       18.46      2.52 o
  11   5   2        1.31        1.04      1.11 o
  13   5   2        0.12       -1.66      3.79 o
  15   5   2        1.03        3.66      3.17 o
 -16   6   2        0.62        1.13      3.13 o
 -14   6   2       19.75       10.40      3.41 o
 -12   6   2       12.78       12.20      2.97 o
 -10   6   2      167.74      143.44      2.73 o
  -8   6   2      651.94      642.42      6.38 o
  -6   6   2       16.59       15.06      1.99 o
  -4   6   2        9.22        8.94      1.65 o
  -2   6   2     1073.10     1063.85      8.89 o
   0   6   2       13.17       15.63      1.32 o
   2   6   2     2932.47     2996.63     21.36 o
   4   6   2      962.76     1018.59     10.97 o
   6   6   2       33.03       28.89      2.13 o
   8   6   2       40.10       41.04      3.03 o
  10   6   2       10.87        9.86      3.57 o
  12   6   2        0.00        1.22      2.91 o
  14   6   2        4.66        5.03      4.08 o
 -15   7   2        0.10        0.38      3.76 o
 -13   7   2       61.18       79.70      4.34 o
 -11   7   2       13.85        8.62      1.57 o
  -9   7   2      550.75      540.10      6.48 o
  -7   7   2     1672.20     1602.43     13.01 o
  -5   7   2      122.04      115.36      3.07 o
  -3   7   2      375.44      350.53      5.45 o
  -1   7   2        9.22        5.77      1.69 o
   1   7   2      424.94      438.01      5.03 o
   3   7   2       37.77       43.17      3.50 o
   5   7   2       27.82       38.72      4.71 o
   7   7   2        2.79        4.99      2.57 o
   9   7   2        4.69        7.57      2.83 o
  11   7   2       30.16       22.69     10.17 o
  13   7   2        7.93        4.00      3.87 o
 -14   8   2       26.06       17.05      7.36 o
 -12   8   2       86.28      102.18      5.07 o
 -10   8   2       42.53       58.28      2.51 o
  -8   8   2        0.26        0.51      1.48 o
  -6   8   2      485.36      486.39      5.58 o
  -4   8   2      509.57      500.65     12.30 o
  -2   8   2      196.32      194.60      3.93 o
   0   8   2        4.88        1.04      1.55 o
   2   8   2      108.71      121.62      3.72 o
   4   8   2       32.98       43.66      2.86 o
   6   8   2      176.60      198.06      4.24 o
   8   8   2        0.28       -0.33      3.39 o
  10   8   2       19.13       15.07      7.97 o
  12   8   2       11.52        7.44      4.61 o
 -15   9   2        3.92        3.96      4.43 o
 -13   9   2       84.94       72.18     17.15 o
 -11   9   2        8.30        8.29      2.51 o
  -9   9   2     1377.74     1394.16     15.89 o
  -7   9   2      195.13      212.77      5.65 o
  -5   9   2      153.96      153.15      4.24 o
  -3   9   2        7.65        3.46      1.83 o
  -1   9   2        0.00        2.41      2.32 o
   1   9   2      204.94      207.73      4.32 o
   3   9   2      105.52       97.42      4.11 o
   5   9   2       12.25       11.94      3.73 o
   7   9   2        7.51        4.79      2.64 o
   9   9   2       19.28       12.60      6.66 o
  11   9   2       31.68       19.11      8.99 o
 -12  10   2        2.70        0.66      2.84 o
 -10  10   2       12.89        9.60      2.59 o
  -8  10   2       35.28       36.36      4.78 o
  -6  10   2        0.78        1.86      2.29 o
  -4  10   2      155.80      159.72      4.39 o
  -2  10   2       98.80      120.08      3.92 o
   0  10   2       36.39       39.65      3.02 o
   2  10   2       14.95       15.87      3.16 o
   4  10   2       19.18       20.91      4.06 o
   6  10   2      202.87      231.54      7.44 o
   8  10   2       30.09       18.88      5.74 o
  10  10   2        3.20        1.72      2.80 o
 -11  11   2       60.04       59.24     11.96 o
  -9  11   2      193.51      193.48      4.98 o
  -7  11   2        2.37        2.37      2.91 o
  -5  11   2      127.21      133.37      4.34 o
  -3  11   2      117.51      125.02      3.97 o
  -1  11   2      110.76       96.19      4.12 o
   1  11   2      470.94      438.28      7.43 o
   3  11   2      133.19      141.01      5.54 o
   5  11   2      214.34      227.59      7.26 o
   7  11   2       20.33       14.75      3.16 o
   9  11   2        0.02        2.91      3.26 o
 -10  12   2       18.08        3.37      3.89 o
  -8  12   2        5.20        4.31      3.14 o
  -6  12   2        1.57        0.18      2.36 o
  -4  12   2       14.36       15.62      2.93 o
  -2  12   2      283.50      278.27      9.86 o
   0  12   2       75.31       76.16      8.04 o
   2  12   2       86.02       82.66      4.80 o
   4  12   2       27.99       26.79      4.40 o
   6  12   2       95.03      107.32      6.19 o
   8  12   2        5.20        4.49      3.15 o
  -7  13   2        2.71        2.87      3.33 o
  -5  13   2        1.23       -0.70      2.48 o
  -3  13   2       23.40       15.34      3.60 o
  -1  13   2        8.67        3.90      2.85 o
   1  13   2        0.26        0.07      2.53 o
   3  13   2       34.04       24.49      8.17 o
   5  13   2       50.14       49.99      5.54 o
  -2  14   2        6.94        7.28      3.40 o
   0  14   2        3.10        4.53      3.22 o
 -19   1   3       15.28        7.89      6.93 o
 -17   1   3      135.40      148.13      9.91 o
 -15   1   3       10.04       11.13      6.70 o
 -13   1   3       88.02      100.43      4.12 o
 -11   1   3      699.77      740.68     10.75 o
  -9   1   3      302.07      311.66      2.92 o
  -7   1   3      460.86      457.04      3.46 o
  -5   1   3      684.84      659.12      5.13 o
  -3   1   3     4185.47     4399.88     77.20 o
  -1   1   3     5149.94     5702.11    158.82 o
   1   1   3      483.57      430.00      3.59 o
   3   1   3     1458.94     1437.00     18.32 o
   5   1   3       83.60      103.75      2.81 o
   7   1   3       36.15       60.45      3.71 o
   9   1   3      893.42      940.90     11.53 o
  11   1   3       10.94        9.93      3.27 o
  13   1   3       31.15        8.47      6.96 o
  15   1   3        0.00        0.65      4.18 o
 -18   2   3       26.15       41.48      8.11 o
 -16   2   3       20.31       28.71      2.79 o
 -14   2   3      251.47      265.94      6.23 o
 -12   2   3       13.25       13.26      1.83 o
 -10   2   3      308.29      308.34      5.41 o
  -8   2   3       91.24       97.19      1.65 o
  -6   2   3     6343.05     6657.29     89.48 o
  -4   2   3     4450.34     4754.00     51.19 o
  -2   2   3     1403.53     1416.61     10.43 o
   0   2   3     2362.33     2348.46     27.73 o
   2   2   3     2715.22     2695.68     21.52 o
   4   2   3        0.30        1.81      1.01 o
   6   2   3       47.59       42.11      2.97 o
   8   2   3      532.60      565.11     16.67 o
  10   2   3        0.00        0.76      1.93 o
  12   2   3       13.60        8.62      2.50 o
  14   2   3        0.97        1.31      4.49 o
 -17   3   3        2.34        2.59      2.14 o
 -15   3   3        0.15        2.91      1.96 o
 -13   3   3       13.06       11.08      2.31 o
 -11   3   3      219.28      222.22      3.97 o
  -9   3   3      184.81      175.33      2.63 o
  -7   3   3      574.68      598.44      4.77 o
  -5   3   3      699.43      730.08      6.05 o
  -3   3   3     6342.40     7076.64    151.16 o
  -1   3   3     1744.85     1762.39     10.78 o
   1   3   3      780.02      806.01      9.61 o
   3   3   3     1043.66     1054.39     12.02 o
   5   3   3      340.63      306.34      4.72 o
   7   3   3       74.97       73.54      3.42 o
   9   3   3      192.60      181.39      4.07 o
  11   3   3        6.14        3.24      2.00 o
  13   3   3        0.97        3.49      4.09 o
  15   3   3        2.74        3.62      4.05 o
 -18   4   3       14.41       13.64      4.79 o
 -16   4   3        8.85        6.56      3.18 o
 -14   4   3        8.02        4.10      2.69 o
 -12   4   3        7.81        8.29      1.94 o
 -10   4   3      357.38      344.59      3.45 o
  -8   4   3      352.49      378.24      4.40 o
  -6   4   3       25.65       31.80      1.42 o
  -4   4   3     1577.96     1713.04     10.55 o
  -2   4   3      535.07      567.74      3.80 o
   0   4   3      128.32      123.60      2.21 o
   2   4   3       59.30       49.59      1.83 o
   4   4   3        6.76        8.70      1.57 o
   6   4   3      433.11      441.53      5.96 o
   8   4   3       49.66       51.28      2.87 o
  10   4   3       40.05       37.67      3.32 o
  12   4   3        0.16        2.26      2.79 o
  14   4   3        0.68        1.35      3.51 o
 -17   5   3        4.77        6.00      3.11 o
 -15   5   3        0.21        2.64      2.95 o
 -13   5   3       10.88       13.26      2.53 o
 -11   5   3       19.91       13.75      3.03 o
  -9   5   3        9.01       19.35      2.39 o
  -7   5   3      594.01      593.40      6.44 o
  -5   5   3     4712.83     4824.64     30.06 o
  -3   5   3        0.27        2.10      0.82 o
  -1   5   3      275.96      297.23      2.84 o
   1   5   3     1328.10     1399.91     10.54 o
   3   5   3       35.97       33.27      1.67 o
   5   5   3      340.35      365.94      4.70 o
   7   5   3       32.65       32.83      2.72 o
   9   5   3        5.11        1.50      2.35 o
  11   5   3       14.11        5.90      4.27 o
  13   5   3        1.38        2.38      4.09 o
 -16   6   3        0.09        0.75      3.25 o
 -14   6   3       13.65       15.28      4.00 o
 -12   6   3       42.27       36.64      2.92 o
 -10   6   3       39.78       50.56      2.43 o
  -8   6   3      229.35      232.30      4.30 o
  -6   6   3      414.43      372.03      4.38 o
  -4   6   3      169.33      132.89      2.33 o
  -2   6   3      491.43      574.10      5.14 o
   0   6   3      231.84      241.37      3.47 o
   2   6   3       64.21       52.84      2.67 o
   4   6   3       53.40       65.82      2.44 o
   6   6   3       32.55       32.80      2.53 o
   8   6   3        0.33       -0.86      1.66 o
  10   6   3       38.74       31.41     11.76 o
  12   6   3        5.87       -0.14      2.95 o
 -17   7   3       13.93       15.89      5.58 o
 -15   7   3        3.18        3.75      3.25 o
 -13   7   3        0.01       -0.41      2.07 o
 -11   7   3      171.14      165.77      3.78 o
  -9   7   3      392.80      387.67      6.62 o
  -7   7   3       29.26       26.83      2.67 o
  -5   7   3        0.27        0.10      1.22 o
  -3   7   3      206.89      215.11      3.43 o
  -1   7   3        6.62        5.05      1.58 o
   1   7   3       14.52        7.57      1.83 o
   3   7   3        5.94        2.56      1.53 o
   5   7   3      203.72      204.85      5.49 o
   7   7   3      107.72      118.64      3.53 o
   9   7   3       13.80       13.53      6.19 o
  11   7   3        0.47        2.62      3.54 o
  13   7   3        5.94        1.85      3.31 o
 -16   8   3        0.94       -1.24      3.34 o
 -14   8   3        0.01        0.14      2.38 o
 -12   8   3       60.20       65.50      4.97 o
 -10   8   3      521.92      569.01      7.72 o
  -8   8   3        1.11        0.96      1.80 o
  -6   8   3     2548.20     2510.03     20.62 o
  -4   8   3     1316.06     1300.13     20.96 o
  -2   8   3      599.17      584.77      7.07 o
   0   8   3      166.07      133.74      3.38 o
   2   8   3       54.74       52.66      2.54 o
   4   8   3       41.76       47.62      2.37 o
   6   8   3       20.53       19.80      2.57 o
   8   8   3        4.97        5.94      2.92 o
  10   8   3        4.27        4.46      3.95 o
  12   8   3        0.02        1.15      3.92 o
 -15   9   3        4.88        3.88      3.67 o
 -13   9   3       18.55       10.49      4.56 o
 -11   9   3       47.18       60.14      3.41 o
  -9   9   3       36.34       37.96      2.93 o
  -7   9   3       28.90       32.17      3.01 o
  -5   9   3      100.71       95.15      3.49 o
  -3   9   3      378.15      351.43      6.28 o
  -1   9   3      610.38      594.03      7.59 o
   1   9   3      123.47      131.46      5.46 o
   3   9   3        1.25        0.79      2.12 o
   5   9   3       23.52       16.20      3.12 o
   7   9   3        2.74        2.84      2.77 o
   9   9   3       38.00       29.64     13.80 o
  11   9   3        8.10        3.06      4.14 o
 -14  10   3        0.50       -1.76      2.96 o
 -12  10   3        0.55        2.14      3.00 o
 -10  10   3       18.16       13.92      2.98 o
  -8  10   3      160.62      166.85      5.19 o
  -6  10   3     1532.16     1564.09     25.85 o
  -4  10   3       11.06       16.15      2.62 o
  -2  10   3       13.60       15.51      2.51 o
   0  10   3       14.14       13.64      2.77 o
   2  10   3       61.10       67.50      4.03 o
   4  10   3      146.39      154.19      5.04 o
   6  10   3       41.24       38.45      3.49 o
   8  10   3       59.14       61.50     12.62 o
  10  10   3        0.00        6.29      4.35 o
 -11  11   3        0.05       -2.33      3.23 o
  -9  11   3        0.26        0.69      2.03 o
  -7  11   3       57.11       63.66      3.75 o
  -5  11   3        7.20        6.63      2.38 o
  -3  11   3        0.02       -0.72      2.67 o
  -1  11   3       14.86       16.70      2.93 o
   1  11   3       25.59       18.62      3.52 o
   3  11   3        9.75       10.54      3.50 o
   5  11   3       11.92       12.93      3.27 o
   7  11   3       19.19       23.74      5.21 o
 -10  12   3        7.27        9.86      3.65 o
  -8  12   3       14.24       11.99      3.15 o
  -6  12   3       17.08       16.48      2.78 o
  -4  12   3       21.64       20.06      3.04 o
  -2  12   3       36.46       29.66      6.61 o
   0  12   3        0.44        0.24      2.09 o
   2  12   3       47.64       40.19      9.88 o
   4  12   3       28.96       14.23      5.54 o
   6  12   3       37.54       33.38      4.85 o
  -7  13   3       13.52       14.65      3.23 o
  -5  13   3        0.72        1.94      2.42 o
  -3  13   3        3.16        4.80      3.43 o
  -1  13   3       22.84       19.77      4.04 o
   1  13   3       29.75       19.75      4.78 o
   3  13   3        0.07       -0.84      3.05 o
 -18   0   4      239.50      263.02     14.43 o
 -16   0   4       24.45       22.26     11.13 o
 -14   0   4      297.83      311.66     16.49 o
 -12   0   4        1.84        1.75      1.58 o
 -10   0   4      404.74      410.51     14.43 o
  -8   0   4     1370.73     1256.49     11.60 o
  -6   0   4     1220.16     1308.38     13.40 o
  -4   0   4     3473.57     3669.69     38.75 o
  -2   0   4     1160.31     1065.36     15.67 o
   0   0   4     2286.49     2327.08     25.35 o
   2   0   4     1957.90     1934.60     39.99 o
   4   0   4      673.68      610.03     21.43 o
   6   0   4      746.93      726.84     32.78 o
   8   0   4       94.29      110.87      5.68 o
  10   0   4       86.46       82.38      8.25 o
  12   0   4       99.70       99.60     12.37 o
  14   0   4        6.17        3.09      5.54 o
 -19   1   4        0.28        1.42      5.62 o
 -17   1   4        8.81        9.29      4.81 o
 -15   1   4      112.53      114.59      6.39 o
 -13   1   4      148.17      166.14      7.42 o
 -11   1   4      305.52      299.78      4.22 o
  -9   1   4        2.80        4.40      1.31 o
  -7   1   4       16.50       12.11      1.35 o
  -5   1   4      535.81      570.97      4.04 o
  -3   1   4     2177.73     2319.61     13.79 o
  -1   1   4     1974.76     1942.54     18.75 o
   1   1   4      118.71      102.10      2.08 o
   3   1   4      526.42      523.57     13.68 o
   5   1   4       87.81       90.37      3.24 o
   7   1   4       67.66       66.44      3.71 o
   9   1   4       14.28        9.46      3.28 o
  11   1   4       40.92       17.31     11.42 o
  13   1   4        0.11        1.11      2.74 o
 -18   2   4       29.09       28.96      5.87 o
 -16   2   4      109.16      119.22      7.93 o
 -14   2   4      146.12      145.62      4.87 o
 -12   2   4       87.97       98.94      2.88 o
 -10   2   4      238.95      250.49      3.66 o
  -8   2   4     2099.47     2130.48     16.83 o
  -6   2   4      504.87      501.35      4.61 o
  -4   2   4     1675.41     1777.18     10.37 o
  -2   2   4        2.36        4.33      1.53 o
   0   2   4     1181.05     1198.68      7.79 o
   2   2   4     1022.19     1065.11     16.89 o
   4   2   4      103.08      105.26      2.55 o
   6   2   4        8.97        8.51      2.50 o
   8   2   4        5.44        4.29      1.84 o
  10   2   4       20.12       15.97      3.06 o
  12   2   4       63.42       44.39     14.33 o
  14   2   4        0.08       -0.25      3.85 o
 -19   3   4        1.95        1.96      6.51 o
 -17   3   4       59.90       50.62     10.11 o
 -15   3   4       45.59       39.13      6.69 o
 -13   3   4       17.69       18.78      2.21 o
 -11   3   4      812.75      804.02      7.05 o
  -9   3   4        0.58        1.73      1.25 o
  -7   3   4     3232.42     3361.87     22.64 o
  -5   3   4      797.26      864.69      6.18 o
  -3   3   4     3076.22     3219.92     24.88 o
  -1   3   4      534.32      563.58      3.52 o
   1   3   4      301.11      325.13      4.33 o
   3   3   4       84.31       86.98      2.40 o
   5   3   4      139.13      128.38      3.18 o
   7   3   4        1.53        0.65      1.71 o
   9   3   4       15.34        8.99      3.48 o
  11   3   4       75.13       83.49      6.60 o
  13   3   4        1.77       -0.10      3.79 o
 -18   4   4        1.35        3.39      2.96 o
 -16   4   4        2.16        2.10      2.13 o
 -14   4   4       10.72       16.64      2.99 o
 -12   4   4        2.07        2.34      0.74 o
 -10   4   4        5.20        5.17      1.58 o
  -8   4   4       23.14       17.82      1.50 o
  -6   4   4      144.15      134.35      1.97 o
  -4   4   4      774.67      775.70      4.68 o
  -2   4   4     2433.14     2518.91     39.21 o
   0   4   4      664.01      624.03      6.02 o
   2   4   4      657.97      674.77      7.22 o
   4   4   4      320.96      359.54      5.45 o
   6   4   4       90.14      101.06      3.85 o
   8   4   4        3.69        1.18      1.88 o
  10   4   4        1.31       -0.43      2.27 o
  12   4   4        9.40        4.81      6.07 o
 -17   5   4       25.86       14.54      6.21 o
 -15   5   4        7.04        5.12      2.57 o
 -13   5   4       32.28       33.05      3.45 o
 -11   5   4       17.40       22.54      3.22 o
  -9   5   4      101.84      103.62      2.67 o
  -7   5   4      121.51      121.64      2.32 o
  -5   5   4        4.62        9.10      0.96 o
  -3   5   4      283.84      277.47      3.56 o
  -1   5   4      143.15      174.09      2.16 o
   1   5   4      277.68      269.15      3.39 o
   3   5   4       14.42       23.27      2.12 o
   5   5   4       26.08       20.00      5.12 o
   7   5   4       23.49       21.19      7.15 o
   9   5   4       55.21       64.87      4.05 o
  11   5   4        0.19        1.61      2.83 o
  13   5   4        6.15        1.06      4.17 o
 -16   6   4       55.43       40.15     12.81 o
 -14   6   4       54.45       68.83      4.09 o
 -12   6   4        3.14        2.16      1.27 o
 -10   6   4       35.86       33.70      2.58 o
  -8   6   4      170.18      156.91      3.17 o
  -6   6   4      367.06      333.75      3.36 o
  -4   6   4      102.52      129.84      2.26 o
  -2   6   4     1154.93     1170.71     10.29 o
   0   6   4       16.98       11.94      1.20 o
   2   6   4        0.08        1.08      1.30 o
   4   6   4        3.32        2.76      1.47 o
   6   6   4        0.02        1.93      1.72 o
   8   6   4       24.62        9.06      5.61 o
  10   6   4        5.43        1.43      2.36 o
  12   6   4        0.59        2.53      3.97 o
 -17   7   4        0.09        0.09      3.62 o
 -15   7   4       27.65       25.17      4.37 o
 -13   7   4       12.67        7.44      2.75 o
 -11   7   4       22.42       21.70      2.83 o
  -9   7   4       44.69       62.20      4.24 o
  -7   7   4     1275.83     1217.65     20.59 o
  -5   7   4      355.97      372.44      6.21 o
  -3   7   4     2028.09     1892.90     13.34 o
  -1   7   4      331.58      307.34      4.63 o
   1   7   4        2.08        4.08      1.21 o
   3   7   4      101.71      112.00      3.02 o
   5   7   4        1.96        5.63      2.25 o
   7   7   4        4.08        1.89      1.89 o
   9   7   4        5.60        0.67      2.42 o
  11   7   4        0.19        2.27      3.78 o
 -16   8   4        0.33        0.76      2.92 o
 -14   8   4       28.56       19.31      3.52 o
 -12   8   4        2.85        2.38      1.87 o
 -10   8   4       68.72       77.55      4.11 o
  -8   8   4      360.03      347.09      5.03 o
  -6   8   4      207.43      199.23      5.56 o
  -4   8   4      114.06      104.03      2.40 o
  -2   8   4      219.54      210.35      4.49 o
   0   8   4      175.38      192.33      3.68 o
   2   8   4       42.29       45.80      2.42 o
   4   8   4        8.20        4.68      2.03 o
   6   8   4        0.02       -0.40      1.90 o
   8   8   4       33.87        6.41      4.40 o
  10   8   4        0.57        0.45      2.30 o
 -15   9   4       37.25       37.77      7.97 o
 -13   9   4       10.44        7.71      3.54 o
 -11   9   4        0.73        0.95      1.61 o
  -9   9   4       75.01       76.01      4.58 o
  -7   9   4      213.25      222.96      5.16 o
  -5   9   4      215.77      193.49      4.29 o
  -3   9   4     2229.37     2250.19     43.49 o
  -1   9   4      506.60      556.98      7.56 o
   1   9   4      109.98      136.24      4.22 o
   3   9   4       69.63       65.81      3.30 o
   5   9   4        1.34        0.95      2.13 o
   7   9   4       20.10       16.18      4.63 o
   9   9   4        2.48        1.13      3.09 o
 -12  10   4        7.78        6.58      3.47 o
 -10  10   4        1.98        2.59      2.46 o
  -8  10   4        3.66        5.48      2.39 o
  -6  10   4        0.02        0.89      1.91 o
  -4  10   4      130.02      133.46      4.84 o
  -2  10   4       65.97       73.08      4.30 o
   0  10   4      168.98      172.32      4.87 o
   2  10   4      165.65      184.42      5.64 o
   4  10   4        0.01       -0.49      1.95 o
   6  10   4        6.40        6.36      4.06 o
   8  10   4        0.93       -0.19      2.80 o
 -11  11   4        8.32        6.90      2.88 o
  -9  11   4       20.65       18.53      3.38 o
  -7  11   4        0.16        0.07      1.60 o
  -5  11   4       53.02       54.70      7.50 o
  -3  11   4      531.20      547.80      8.20 o
  -1  11   4       23.82       16.53      5.05 o
   1  11   4       10.19        6.48      3.30 o
   3  11   4       19.14       15.64      3.59 o
   5  11   4       36.68       34.64      8.75 o
   7  11   4        6.51        3.67      3.35 o
 -10  12   4        4.08        4.27      2.66 o
  -8  12   4        8.41        8.34      3.13 o
  -6  12   4        4.83        6.89      3.38 o
  -4  12   4       38.17       35.01      5.79 o
  -2  12   4        3.61        4.26      2.74 o
   0  12   4       44.12       43.15      9.33 o
   2  12   4       12.10        9.56      3.49 o
   4  12   4        1.49       -1.79      3.86 o
  -7  13   4        7.79        3.05      3.31 o
  -5  13   4        0.03        0.59      2.22 o
  -3  13   4       21.14       14.24      4.23 o
  -1  13   4        0.48        2.99      3.22 o
   1  13   4       15.89       10.22      3.95 o
 -19   1   5       11.91        9.66      5.13 o
 -17   1   5       87.06      101.40     10.69 o
 -15   1   5      764.62      795.28     18.45 o
 -13   1   5      265.73      263.12      4.53 o
 -11   1   5      235.29      218.52      3.27 o
  -9   1   5       33.69       32.37      1.58 o
  -7   1   5      759.33      735.09      6.16 o
  -5   1   5     2317.59     2174.75     16.06 o
  -3   1   5      847.93      885.80      6.98 o
  -1   1   5       35.58       31.95      2.26 o
   1   1   5       19.44       13.53      1.42 o
   3   1   5      238.17      246.68      6.26 o
   5   1   5      175.53      180.24      3.79 o
   7   1   5       35.85       27.46      5.41 o
   9   1   5       22.44       13.27      4.28 o
  11   1   5       16.15       10.19      5.89 o
  13   1   5       17.16        8.61      4.70 o
 -18   2   5        3.79        3.55      4.08 o
 -16   2   5       25.45       13.19      6.12 o
 -14   2   5       14.98        7.40      2.38 o
 -12   2   5      408.65      380.46      4.74 o
 -10   2   5      286.57      278.28      4.08 o
  -8   2   5     1482.47     1523.34     21.48 o
  -6   2   5       79.10       83.40      1.69 o
  -4   2   5     1188.46     1237.26     12.62 o
  -2   2   5       70.04       71.76      1.64 o
   0   2   5      681.67      721.30      5.91 o
   2   2   5      110.43      118.54      2.90 o
   4   2   5        0.42        0.54      1.32 o
   6   2   5       38.39       31.50      4.85 o
   8   2   5        0.12       -0.42      1.71 o
  10   2   5       13.58        8.64      3.22 o
  12   2   5        0.05        0.71      2.36 o
 -19   3   5       10.38        3.69      4.62 o
 -17   3   5        3.94        0.33      2.97 o
 -15   3   5        0.00        1.59      2.27 o
 -13   3   5       53.93       46.57      2.49 o
 -11   3   5      360.11      342.09      7.54 o
  -9   3   5      100.89       99.02      2.81 o
  -7   3   5      207.44      200.85      2.79 o
  -5   3   5      472.50      476.21      9.22 o
  -3   3   5        1.78        2.74      1.78 o
  -1   3   5     1100.34     1180.60     17.86 o
   1   3   5      152.86      187.05      3.27 o
   3   3   5      116.22      112.78      3.63 o
   5   3   5      299.66      315.58     13.42 o
   7   3   5       61.02       73.02      3.89 o
   9   3   5       13.10        6.42      3.51 o
  11   3   5        0.75        0.48      2.73 o
 -18   4   5        2.16        0.59      2.45 o
 -16   4   5       12.05        5.74      3.39 o
 -14   4   5      338.72      325.51      6.70 o
 -12   4   5       10.45       12.40      1.74 o
 -10   4   5        3.11        4.51      1.82 o
  -8   4   5      489.29      464.27      5.45 o
  -6   4   5      255.26      256.52      3.74 o
  -4   4   5     2779.95     2893.51     23.89 o
  -2   4   5      109.47      113.74      8.35 o
   0   4   5      430.97      430.67      3.95 o
   2   4   5       36.38       34.10      1.92 o
   4   4   5       57.60       58.74      3.49 o
   6   4   5        0.00        0.30      2.02 o
   8   4   5       16.61        6.76      4.58 o
  10   4   5        3.48        0.65      3.06 o
  12   4   5        6.36        0.08      3.26 o
 -17   5   5        0.37        1.07      2.47 o
 -15   5   5        0.24       -0.08      1.96 o
 -13   5   5      126.14      130.82      4.78 o
 -11   5   5       47.96       61.07      2.69 o
  -9   5   5       15.34       14.34      1.65 o
  -7   5   5        6.68        6.83      0.96 o
  -5   5   5       42.70       45.87      2.95 o
  -3   5   5     1031.75      969.93     10.32 o
  -1   5   5       14.26        8.80      0.63 o
   1   5   5      663.35      665.49      6.54 o
   3   5   5      123.51      122.21      3.31 o
   5   5   5       29.75       25.05      5.63 o
   7   5   5        1.26        1.27      1.96 o
   9   5   5        7.31        2.43      3.61 o
  11   5   5        0.18       -0.24      2.57 o
 -16   6   5        2.75        7.57      3.33 o
 -14   6   5        9.97        4.93      3.12 o
 -12   6   5       26.61       27.93      3.51 o
 -10   6   5       23.72       19.86      2.13 o
  -8   6   5      141.72      127.63      3.03 o
  -6   6   5       82.35       80.55      2.18 o
  -4   6   5      876.87      853.92     10.33 o
  -2   6   5      184.46      176.03      4.80 o
   0   6   5     1162.00     1194.77      9.36 o
   2   6   5        0.03        0.61      1.21 o
   4   6   5        4.05        0.78      1.60 o
   6   6   5       21.29       12.50      5.52 o
   8   6   5        0.08        0.08      1.99 o
  10   6   5        5.50        2.82      2.99 o
 -15   7   5        9.86        8.59      2.96 o
 -13   7   5      128.02      115.14      5.69 o
 -11   7   5      182.61      200.32      5.44 o
  -9   7   5       87.99       81.13      3.39 o
  -7   7   5      520.95      491.01      5.35 o
  -5   7   5      405.92      376.16      6.79 o
  -3   7   5      102.86       92.52      2.57 o
  -1   7   5      228.25      232.79      3.22 o
   1   7   5       77.38       73.84      2.16 o
   3   7   5       10.82       10.86      2.29 o
   5   7   5        1.00        0.70      1.68 o
   7   7   5        1.12        0.17      1.93 o
   9   7   5        0.79        0.53      3.08 o
 -16   8   5        8.81        7.81      3.26 o
 -14   8   5        0.11       -0.72      3.05 o
 -12   8   5      145.79      153.27      5.75 o
 -10   8   5      177.27      171.10      4.57 o
  -8   8   5        0.00        0.88      1.26 o
  -6   8   5       75.23       79.58      2.58 o
  -4   8   5      526.20      502.42      5.35 o
  -2   8   5       44.56       46.22      2.83 o
   0   8   5     1275.81     1261.45     12.57 o
   2   8   5      202.17      211.79      4.36 o
   4   8   5        0.58        1.13      2.10 o
   6   8   5       46.48       35.24     16.01 o
   8   8   5        0.00        0.05      2.74 o
 -15   9   5       54.69       69.67      5.56 o
 -13   9   5       25.55       21.19      8.29 o
 -11   9   5        0.30        0.35      2.21 o
  -9   9   5       15.70       17.07      2.29 o
  -7   9   5        9.67        6.34      1.85 o
  -5   9   5        9.14        5.27      1.83 o
  -3   9   5        3.70        2.29      2.04 o
  -1   9   5        2.98        4.18      1.59 o
   1   9   5      187.39      196.26      4.65 o
   3   9   5      106.69      128.11      4.11 o
   5   9   5       25.43       18.26      6.33 o
   7   9   5        1.41       -0.82      2.46 o
 -12  10   5      140.13      150.52      5.92 o
 -10  10   5        6.19        5.29      2.39 o
  -8  10   5       61.86       74.79      4.45 o
  -6  10   5       13.30       11.25      2.65 o
  -4  10   5        9.47        8.81      2.36 o
  -2  10   5       62.56       62.95      3.79 o
   0  10   5      696.09      687.72      7.45 o
   2  10   5       39.43       34.76      7.20 o
   4  10   5       44.22       19.06     10.35 o
   6  10   5        0.47        1.23      2.89 o
 -11  11   5        4.08        5.97      3.46 o
  -9  11   5       24.09       23.08      3.29 o
  -7  11   5        3.37        2.59      2.05 o
  -5  11   5        1.98        0.95      1.85 o
  -3  11   5        6.19        6.20      3.35 o
  -1  11   5       89.90       96.25      5.44 o
   1  11   5        4.34        2.98      2.33 o
   3  11   5        0.01        0.73      3.25 o
   5  11   5        2.54        5.08      4.13 o
  -8  12   5        2.32        3.04      4.75 o
  -6  12   5        1.30        1.56      3.82 o
  -4  12   5        1.85        2.10      4.37 o
  -2  12   5        9.15        6.35      4.75 o
   0  12   5       30.94       19.37      7.68 o
   2  12   5        1.65        3.24      5.63 o
  -3  13   5        0.96        4.93      7.52 o
 -18   0   6       18.78       13.83      6.32 o
 -16   0   6        9.07        9.27      6.51 o
 -14   0   6      776.45      775.99     10.66 o
 -12   0   6     3082.67     2984.38     32.05 o
 -10   0   6     2115.63     2092.05     20.50 o
  -8   0   6        5.96       17.58      1.99 o
  -6   0   6      147.01      129.18      4.05 o
  -4   0   6      781.82      792.98      8.69 o
  -2   0   6     2393.00     2358.01     23.61 o
   0   0   6      458.73      440.12      6.12 o
   2   0   6        9.64        9.89      3.50 o
   4   0   6        4.15        5.78      2.62 o
   6   0   6        1.79        1.96      2.68 o
   8   0   6        5.47        1.61      3.86 o
  10   0   6       13.73        6.59      6.59 o
 -19   1   6        2.84        2.96      3.77 o
 -17   1   6       26.65       20.76      4.15 o
 -15   1   6        0.62        1.19      1.44 o
 -13   1   6      297.65      304.72      4.17 o
 -11   1   6       83.38       76.52      2.49 o
  -9   1   6      199.56      182.32      2.65 o
  -7   1   6        8.54        8.75      1.27 o
  -5   1   6      665.69      680.95      5.60 o
  -3   1   6      238.31      233.69      2.49 o
  -1   1   6      202.33      202.82      2.88 o
   1   1   6      120.44      132.69      3.23 o
   3   1   6       18.78       29.76      3.03 o
   5   1   6        0.57       -0.68      1.83 o
   7   1   6        6.68        1.73      2.40 o
   9   1   6        0.01        1.77      2.34 o
  11   1   6        1.33        1.00      2.40 o
 -18   2   6       11.42        8.68      5.22 o
 -16   2   6       74.38       67.36      5.35 o
 -14   2   6        5.34        4.03      1.75 o
 -12   2   6      703.75      688.21      8.55 o
 -10   2   6       97.32       82.92      2.16 o
  -8   2   6      427.45      381.32      4.89 o
  -6   2   6        8.58        7.04      0.81 o
  -4   2   6      458.24      446.42      7.98 o
  -2   2   6      188.37      186.91      3.28 o
   0   2   6        6.53        5.95      1.37 o
   2   2   6       66.90       87.95      2.49 o
   4   2   6       36.33       41.14      3.06 o
   6   2   6       20.65       17.56      3.22 o
   8   2   6       49.84       54.80      3.94 o
  10   2   6        0.12        6.81      3.44 o
 -17   3   6       19.15       14.07      6.60 o
 -15   3   6        0.28        1.51      1.80 o
 -13   3   6       91.28       81.01      3.24 o
 -11   3   6      358.65      329.16      5.65 o
  -9   3   6      127.50      113.50      2.37 o
  -7   3   6      222.20      212.85      2.37 o
  -5   3   6      614.30      594.98      8.03 o
  -3   3   6      139.44      153.78      4.32 o
  -1   3   6     1054.77     1045.32     14.62 o
   1   3   6        7.73       13.11      2.07 o
   3   3   6      184.32      192.04      4.85 o
   5   3   6        7.36        5.95      2.18 o
   7   3   6        1.73        2.09      2.57 o
   9   3   6        1.17        0.90      2.79 o
  11   3   6        0.01       -0.62      2.96 o
 -18   4   6        6.10        2.56      4.05 o
 -16   4   6        9.17        6.29      4.23 o
 -14   4   6       14.22       10.01      2.18 o
 -12   4   6       13.76       16.90      2.15 o
 -10   4   6       71.11       69.61      3.09 o
  -8   4   6      412.69      372.28      3.56 o
  -6   4   6      155.66      174.13      5.53 o
  -4   4   6        0.01       -0.49      2.13 o
  -2   4   6      139.97      141.79      6.50 o
   0   4   6      254.17      245.06      4.11 o
   2   4   6       97.65      110.50      4.52 o
   4   4   6      119.90      146.67      4.20 o
   6   4   6       39.58       28.95      6.52 o
   8   4   6       38.77        7.15      6.58 o
  10   4   6        2.61        1.01      2.35 o
 -17   5   6        4.47        1.44      2.79 o
 -15   5   6        0.70        1.34      2.90 o
 -13   5   6        2.22        2.11      1.70 o
 -11   5   6      351.15      268.57      5.30 o
  -9   5   6       89.86      110.50      5.30 o
  -7   5   6       30.88       30.78      3.11 o
  -5   5   6       16.04       23.36      2.71 o
  -3   5   6       10.68       11.19      3.50 o
  -1   5   6       15.49       13.30      3.19 o
   1   5   6        3.58        3.83      1.25 o
   3   5   6       49.09       63.22      2.83 o
   5   5   6        2.63        2.57      2.33 o
   7   5   6        1.09        0.53      2.40 o
   9   5   6        1.05        0.54      2.26 o
 -16   6   6       18.78       10.69      3.98 o
 -14   6   6        5.00        0.97      2.28 o
 -12   6   6        1.22       -0.28      1.26 o
 -10   6   6      340.06      332.67      5.06 o
  -8   6   6      152.39      172.55      3.19 o
  -6   6   6      116.37      121.35      4.98 o
  -4   6   6      230.93      238.72      5.65 o
  -2   6   6      206.13      203.26      7.35 o
   0   6   6      300.99      292.04      8.31 o
   2   6   6       55.13       48.56      2.10 o
   4   6   6      124.93      125.16      4.36 o
   6   6   6        7.99        3.10      2.42 o
   8   6   6        2.07        1.41      2.52 o
 -15   7   6        0.09        0.39      2.16 o
 -13   7   6       11.21       10.84      3.42 o
 -11   7   6        8.92        9.61      2.43 o
  -9   7   6      145.44      131.18      4.63 o
  -7   7   6       75.56       78.25      4.48 o
  -5   7   6        1.31        1.04      2.49 o
  -3   7   6      200.82      199.23      5.21 o
  -1   7   6      357.34      401.04     11.66 o
   1   7   6       69.76       62.16      3.00 o
   3   7   6      516.43      585.30      7.26 o
   5   7   6        9.88        5.05      2.25 o
   7   7   6        1.13        0.07      2.30 o
   9   7   6       10.10        2.16      2.77 o
 -14   8   6        0.15        0.62      2.37 o
 -12   8   6       66.98       80.40      4.19 o
 -10   8   6       28.88       11.73      2.50 o
  -8   8   6       28.06       28.38      2.02 o
  -6   8   6      203.42      191.91      6.06 o
  -4   8   6      212.70      220.19      6.32 o
  -2   8   6        3.58        3.17      2.95 o
   0   8   6       10.11        7.10      1.81 o
   2   8   6       49.37       49.03      6.47 o
   4   8   6        2.93        1.80      1.86 o
   6   8   6        9.92        6.56      3.15 o
   8   8   6        0.79       -0.05      1.84 o
 -13   9   6       32.86       14.13      6.99 o
 -11   9   6        6.30        3.33      2.61 o
  -9   9   6      389.46      378.26      7.27 o
  -7   9   6      215.25      198.03      6.33 o
  -5   9   6       86.75       52.66     22.97 o
  -3   9   6       50.85       46.72      9.83 o
  -1   9   6       28.60       27.97      3.42 o
   1   9   6       25.73       16.19      5.31 o
   3   9   6      284.60      266.02      6.68 o
   5   9   6       22.62        7.22      4.27 o
 -12  10   6      125.41      161.23     11.90 o
 -10  10   6      142.73      159.88     11.04 o
  -8  10   6        0.11        2.44      3.64 o
  -6  10   6       50.45       31.26     13.86 o
  -4  10   6        8.56        7.34      4.15 o
  -2  10   6        6.77        5.43      3.95 o
   0  10   6        1.04        0.74      3.37 o
   2  10   6        2.01        3.40      3.71 o
   4  10   6       39.98        8.11     11.34 o
  -9  11   6       77.20       94.06      7.83 o
  -7  11   6        5.60        5.82      4.76 o
  -5  11   6       20.59       27.70     12.23 o
  -3  11   6        0.02        0.39      3.21 o
  -1  11   6        1.37        3.17      3.70 o
   1  11   6       16.79        3.20      4.25 o
   3  11   6       55.32       16.83     15.33 o
  -6  12   6        7.77        5.70      4.67 o
  -4  12   6        8.96        5.95      6.12 o
  -2  12   6        6.84        6.61      5.66 o
   0  12   6        3.50        4.95      8.25 o
 -19   1   7        0.19        0.57      4.22 o
 -17   1   7        0.79        1.70      2.54 o
 -15   1   7       35.24       26.92      5.12 o
 -13   1   7       52.19       52.24      2.29 o
 -11   1   7      521.45      491.31      6.62 o
  -9   1   7     2981.82     2884.38     21.32 o
  -7   1   7     1489.33     1459.34     11.74 o
  -5   1   7        0.00       -0.58      1.25 o
  -3   1   7       21.93       22.87      1.48 o
  -1   1   7      289.35      297.16      6.22 o
   1   1   7      236.03      248.75      6.18 o
   3   1   7        2.99        4.45      2.19 o
   5   1   7       24.95       26.08      3.09 o
   7   1   7        0.61        2.30      2.60 o
   9   1   7        0.77        4.85      2.74 o
 -18   2   7        0.56        1.33      3.66 o
 -16   2   7       29.26       18.91      5.60 o
 -14   2   7       55.31       60.98      2.46 o
 -12   2   7       51.60       46.18      2.38 o
 -10   2   7     1168.69     1080.59      9.55 o
  -8   2   7        0.99        1.78      1.12 o
  -6   2   7      115.88      113.17      1.40 o
  -4   2   7       25.62       30.32      2.78 o
  -2   2   7      223.44      214.23      3.75 o
   0   2   7        1.16        1.32      1.19 o
   2   2   7      155.58      163.93      3.13 o
   4   2   7       22.05       26.56      3.45 o
   6   2   7       36.20       23.26      5.14 o
   8   2   7        0.11        1.76      2.54 o
 -17   3   7       18.29        9.74      5.77 o
 -15   3   7       75.36       77.84      3.35 o
 -13   3   7      202.02      192.05      4.02 o
 -11   3   7       19.77       14.99      1.61 o
  -9   3   7      430.25      404.19     13.98 o
  -7   3   7      103.73      101.48      3.82 o
  -5   3   7      279.17      271.93      5.74 o
  -3   3   7       73.72       80.42      5.41 o
  -1   3   7        1.89        1.93      1.08 o
   1   3   7        7.85        4.89      1.99 o
   3   3   7       28.25       20.91      7.05 o
   5   3   7       25.98       13.25      5.88 o
   7   3   7       19.69       14.39      4.40 o
   9   3   7        6.51        5.51      4.46 o
 -18   4   7        2.23        2.33      3.69 o
 -16   4   7        1.14        3.76      3.53 o
 -14   4   7       23.22       21.07      2.29 o
 -12   4   7       61.88       70.75      4.10 o
 -10   4   7        8.59        6.89      1.36 o
  -8   4   7      460.03      369.27      8.43 o
  -6   4   7       12.75        9.67      3.27 o
  -4   4   7        1.80        0.98      1.95 o
  -2   4   7        0.32        0.00      2.56 o
   0   4   7        2.52        3.25      1.11 o
   2   4   7       19.21       11.88      2.72 o
   4   4   7        0.49        1.50      1.99 o
   6   4   7        0.18       -0.65      2.44 o
   8   4   7        0.75        3.79      3.22 o
 -17   5   7       46.98       40.55     15.12 o
 -15   5   7        0.07        1.47      5.11 o
 -13   5   7      100.31      101.35      3.43 o
 -11   5   7        3.43        3.12      1.93 o
  -9   5   7      126.99      137.99      5.72 o
  -7   5   7      240.21      220.31      7.54 o
  -5   5   7      394.54      388.86      8.13 o
  -3   5   7       27.63       29.92      3.55 o
  -1   5   7       83.14      100.48      5.36 o
   1   5   7      154.06      152.84      4.34 o
   3   5   7      132.85      152.40      4.65 o
   5   5   7       37.83       36.72      7.73 o
   7   5   7       34.46       18.16     12.14 o
 -16   6   7        0.09        3.25      3.23 o
 -14   6   7       15.82       10.12      2.97 o
 -12   6   7        0.52        1.55      2.38 o
 -10   6   7        5.83        5.75      1.36 o
  -8   6   7      120.53       81.90      4.22 o
  -6   6   7       24.76       29.65      3.95 o
  -4   6   7       23.39       17.25      3.90 o
  -2   6   7       72.45       67.83      4.76 o
   0   6   7      106.19      128.90      8.71 o
   2   6   7        7.21        9.93      1.91 o
   4   6   7        5.52        3.41      2.29 o
   6   6   7       72.37       82.94      4.16 o
   8   6   7        0.00       -0.25      2.62 o
 -15   7   7        7.28        5.69      3.33 o
 -13   7   7       21.49       11.91      3.89 o
 -11   7   7        0.05        1.91      2.21 o
  -9   7   7       53.60       63.32      5.79 o
  -7   7   7      140.44      145.47      5.56 o
  -5   7   7        1.69        1.52      2.85 o
  -3   7   7      254.65      276.05      7.45 o
  -1   7   7       85.41       98.22      7.99 o
   1   7   7        1.33        1.27      1.21 o
   3   7   7        5.02        3.76      1.72 o
   5   7   7       15.90        3.19      2.66 o
   7   7   7        6.28        3.75      3.23 o
 -14   8   7        2.56        3.06      5.72 o
 -12   8   7        0.01       -1.18      3.70 o
 -10   8   7       49.47       71.15      7.19 o
  -8   8   7       16.84       22.17      4.13 o
  -6   8   7      435.15      450.70      9.11 o
  -4   8   7      185.05      206.61      8.84 o
  -2   8   7       37.60       46.91      5.60 o
   0   8   7        0.28        2.63      4.00 o
   2   8   7       25.78       10.74     10.11 o
   4   8   7       29.09        5.36      9.14 o
   6   8   7       90.91       96.58     33.01 o
 -13   9   7        2.62       10.59      7.11 o
 -11   9   7       10.58        9.54      6.68 o
  -9   9   7      121.03      151.12      7.21 o
  -7   9   7       50.24       77.05      5.05 o
  -5   9   7        6.27        4.79      3.93 o
  -3   9   7        0.18        3.09      3.64 o
  -1   9   7        5.84        3.30      4.50 o
   1   9   7        0.16       -0.95      3.42 o
   3   9   7       10.95        0.37      3.82 o
 -10  10   7        5.74        0.94      4.09 o
  -8  10   7       37.94       43.16      4.99 o
  -6  10   7      115.17      123.28      6.11 o
  -4  10   7        8.37        7.61      3.70 o
  -2  10   7       56.43       54.32      7.07 o
   0  10   7       17.16       10.97      6.94 o
   2  10   7        0.15       -1.60      3.71 o
  -9  11   7      128.71      170.52     16.30 o
  -7  11   7       43.54       39.52     14.88 o
  -5  11   7        5.07        4.78      4.20 o
  -3  11   7       16.26       12.83      4.60 o
  -1  11   7        3.98        2.34      4.33 o
 -18   0   8       49.58       33.66      5.64 o
 -16   0   8        4.42        4.17      2.71 o
 -14   0   8       71.42       80.52      3.88 o
 -12   0   8        2.13        3.80      2.41 o
 -10   0   8       35.56       44.11      2.65 o
  -8   0   8      170.29      161.46      5.75 o
  -6   0   8     1604.48     1605.58     20.88 o
  -4   0   8     1003.83     1059.01     12.74 o
  -2   0   8       20.46       28.96      2.33 o
   0   0   8        1.06       -0.19      1.59 o
   2   0   8      106.93      125.78      7.27 o
   4   0   8       12.70       13.70      3.76 o
   6   0   8        1.83        1.40      4.18 o
   8   0   8        5.57       14.02      5.34 o
 -17   1   8        0.68       -0.01      1.94 o
 -15   1   8        9.49        8.25      2.06 o
 -13   1   8       34.32       33.55      2.34 o
 -11   1   8        6.07        6.50      1.58 o
  -9   1   8      285.84      273.46      3.85 o
  -7   1   8      537.22      508.57      5.70 o
  -5   1   8       12.47       13.66      1.77 o
  -3   1   8       10.72        8.05      1.47 o
  -1   1   8        7.51        6.07      1.87 o
   1   1   8        1.99        0.95      1.48 o
   3   1   8        7.64        7.42      2.48 o
   5   1   8        6.21        5.77      2.54 o
   7   1   8        0.30        4.99      3.68 o
 -18   2   8       75.76       84.42     15.02 o
 -16   2   8        0.23        1.35      1.95 o
 -14   2   8        2.40        2.74      1.85 o
 -12   2   8      247.35      249.08      3.81 o
 -10   2   8      231.55      204.78      4.05 o
  -8   2   8      194.17      202.92      2.38 o
  -6   2   8     1573.07     1555.23     18.31 o
  -4   2   8      151.58      147.82      6.11 o
  -2   2   8        1.03        0.62      0.90 o
   0   2   8       37.49       36.31      2.07 o
   2   2   8        4.96        3.90      2.28 o
   4   2   8        5.33        4.58      2.41 o
   6   2   8        4.67        6.37      2.88 o
   8   2   8        6.40        6.90      3.42 o
 -17   3   8        3.41        2.48      2.68 o
 -15   3   8        3.47        5.27      2.38 o
 -13   3   8        5.18        5.59      1.87 o
 -11   3   8       71.81       87.32      2.48 o
  -9   3   8       20.22       24.62      4.05 o
  -7   3   8      380.06      366.79      6.62 o
  -5   3   8       24.65       16.06      3.30 o
  -3   3   8       43.74       47.80      3.74 o
  -1   3   8       19.24       18.90      1.81 o
   1   3   8        2.88        5.24      2.22 o
   3   3   8        0.32        1.79      2.18 o
   5   3   8        1.74        5.93      3.19 o
   7   3   8        0.24       -1.60      3.43 o
 -16   4   8        3.86        2.48      2.44 o
 -14   4   8      155.54      155.47      3.77 o
 -12   4   8       34.46       27.57      2.49 o
 -10   4   8        2.16        0.94      3.60 o
  -8   4   8       22.26       26.69      4.43 o
  -6   4   8       11.64        8.33      3.02 o
  -4   4   8      251.66      271.79      6.33 o
  -2   4   8      230.06      262.66      8.07 o
   0   4   8       32.62       27.52      1.38 o
   2   4   8       17.00       16.08      3.17 o
   4   4   8       19.18       21.47      3.14 o
   6   4   8       27.80       18.86      9.20 o
 -15   5   8        0.45        0.70      3.07 o
 -13   5   8        9.34        7.33      3.45 o
 -11   5   8       69.07       62.06      5.83 o
  -9   5   8      104.64      107.69      5.06 o
  -7   5   8       39.51       47.02      4.15 o
  -5   5   8      304.02      272.83      6.85 o
  -3   5   8        0.03       -0.63      2.48 o
  -1   5   8        9.49        9.66      3.41 o
   1   5   8       10.80        5.72      1.35 o
   3   5   8       10.90       11.44      2.28 o
   5   5   8        0.00        2.95      2.36 o
 -16   6   8        0.07        0.00      3.79 o
 -14   6   8       56.87       42.87     14.96 o
 -12   6   8       22.58        7.83      7.83 o
 -10   6   8      180.56      173.09      7.87 o
  -8   6   8        6.13       10.37      4.63 o
  -6   6   8       36.38       31.79      4.62 o
  -4   6   8       94.46       92.64      5.30 o
  -2   6   8        5.15        4.63      3.77 o
   0   6   8       20.70       22.40      5.70 o
   2   6   8       29.78       36.40      6.34 o
   4   6   8        7.83        6.97      4.56 o
 -15   7   8        8.63        0.00      8.66 o
 -13   7   8        0.00       -2.64      5.04 o
 -11   7   8        1.12        1.45      6.41 o
  -9   7   8        5.96        2.97      3.65 o
  -7   7   8       23.53       23.74      8.11 o
  -5   7   8       13.96        4.16      3.48 o
  -3   7   8       47.17       36.98     13.44 o
  -1   7   8      110.50      116.15      8.72 o
   1   7   8        5.20        1.78      3.79 o
   3   7   8        3.60        2.31      4.51 o
 -12   8   8        0.93        1.04      3.93 o
 -10   8   8        5.49        3.22      4.03 o
  -8   8   8       16.43       10.22      4.69 o
  -6   8   8       71.54       96.35      7.98 o
  -4   8   8       13.85       13.73      5.16 o
  -2   8   8       10.23       12.63      6.36 o
   0   8   8        8.78        5.64      5.19 o
   2   8   8        0.51        0.75      5.36 o
 -11   9   8        8.13        5.80      4.81 o
  -9   9   8        6.06        3.48      3.79 o
  -7   9   8        5.00        4.04      4.03 o
  -5   9   8        3.04        3.91      4.63 o
  -3   9   8       86.88      108.32      6.97 o
  -1   9   8        7.17       10.87      5.38 o
   1   9   8       31.08       12.48     10.32 o
  -8  10   8        2.82        3.27      4.66 o
  -6  10   8      105.77      146.94      8.25 o
  -4  10   8       17.56       28.76      5.86 o
  -2  10   8       19.60       13.27      8.21 o
 -17   1   9        0.22        0.31      1.80 o
 -15   1   9      168.44      187.22      4.47 o
 -13   1   9        1.05        1.62      1.54 o
 -11   1   9      120.00      127.01      2.97 o
  -9   1   9       11.12        8.11      2.19 o
  -7   1   9      113.97      113.40      2.47 o
  -5   1   9       19.88       20.52      3.58 o
  -3   1   9      554.57      556.44      9.78 o
  -1   1   9      233.67      247.72      4.62 o
   1   1   9        5.53        3.29      1.93 o
   3   1   9        2.41        4.71      2.71 o
   5   1   9        4.52        7.98      3.54 o
 -16   2   9       95.13      125.08      4.61 o
 -14   2   9        5.18        6.02      2.18 o
 -12   2   9       27.47       17.59      5.56 o
 -10   2   9        0.00        0.96      1.33 o
  -8   2   9       33.58       27.40      3.87 o
  -6   2   9       83.97       87.98      4.33 o
  -4   2   9      286.12      300.12      6.95 o
  -2   2   9       13.75       14.29      0.94 o
   0   2   9       10.41        9.92      1.60 o
   2   2   9        6.07        4.91      2.58 o
   4   2   9        7.55        9.04      3.32 o
 -15   3   9      101.34      119.09      6.53 o
 -13   3   9        8.72        6.06      2.86 o
 -11   3   9      178.64      166.75      7.03 o
  -9   3   9      221.22      223.85     10.79 o
  -7   3   9        1.85        0.52      2.10 o
  -5   3   9       70.26       84.28      4.95 o
  -3   3   9      269.69      287.53      7.14 o
  -1   3   9        2.64        6.32      2.98 o
   1   3   9       21.54       19.12      3.21 o
   3   3   9       16.42       18.03      2.92 o
   5   3   9        3.83        0.13      3.17 o
 -16   4   9        1.61        1.18      3.31 o
 -14   4   9        1.15        0.29      2.79 o
 -12   4   9        0.00        0.58      2.35 o
 -10   4   9       32.00       29.56      5.05 o
  -8   4   9      208.02      206.78      6.85 o
  -6   4   9      105.69      110.77      5.67 o
  -4   4   9       62.43       56.07      5.03 o
  -2   4   9       59.87       54.43      5.18 o
   0   4   9        1.92        0.61      3.53 o
   2   4   9        0.38        1.35      3.13 o
   4   4   9        0.01        5.29      4.38 o
 -15   5   9       46.55       54.82     18.07 o
 -13   5   9       16.35        6.50      8.45 o
 -11   5   9      101.91      109.70      8.22 o
  -9   5   9        1.65        2.54      3.26 o
  -7   5   9       27.93       29.15      5.28 o
  -5   5   9       18.99       24.92      4.64 o
  -3   5   9        0.08       -0.72      3.15 o
  -1   5   9       97.25      108.99      6.60 o
   1   5   9        8.97       12.01      4.03 o
   3   5   9        0.24        1.89      3.71 o
 -14   6   9       63.43       79.59      7.56 o
 -12   6   9        0.25        0.80      3.93 o
 -10   6   9        4.10        3.08      4.34 o
  -8   6   9        0.22       -0.06      3.63 o
  -6   6   9       22.68       17.45      6.86 o
  -4   6   9       57.20       79.29      5.60 o
  -2   6   9       58.38       39.46     15.87 o
   0   6   9       17.73       14.70      5.06 o
   2   6   9       42.74       43.15      5.55 o
 -13   7   9        1.24        2.29      5.62 o
 -11   7   9       64.28       66.47      7.29 o
  -9   7   9        0.00       -0.12      3.37 o
  -7   7   9       89.64       82.84     26.73 o
  -5   7   9        6.40        2.12      3.55 o
  -3   7   9        4.86        1.49      4.70 o
  -1   7   9        7.89       12.06      5.13 o
   1   7   9        4.01        7.59      4.43 o
 -10   8   9        0.02        1.35      3.63 o
  -8   8   9        2.12        0.12      3.63 o
  -6   8   9        0.67       -1.18      4.23 o
  -4   8   9        0.03        0.93      4.71 o
  -2   8   9        0.42        1.22      4.07 o
   0   8   9        6.52        9.41      4.73 o
  -9   9   9        1.34        3.79      6.68 o
  -7   9   9        0.07       -0.96      3.81 o
  -5   9   9        0.95        1.79      4.35 o
  -3   9   9       45.84       30.56     20.10 o
 -16   0  10      111.18      122.83      6.22 o
 -14   0  10       18.87       10.21     12.99 o
 -12   0  10      268.78      285.91      6.08 o
 -10   0  10        6.06        2.41      2.03 o
  -8   0  10      303.40      315.64      6.93 o
  -6   0  10        2.91        3.14      2.40 o
  -4   0  10      108.40      111.07      3.88 o
  -2   0  10        9.01        9.59      3.51 o
   0   0  10      128.44      124.96      5.10 o
   2   0  10       87.74       84.79      6.48 o
 -15   1  10        2.26        0.24      3.35 o
 -13   1  10       50.10       63.21      5.36 o
 -11   1  10       24.51       10.31      7.44 o
  -9   1  10        1.96        3.52      3.63 o
  -7   1  10       50.01       57.12      4.32 o
  -5   1  10       45.92       49.27      3.78 o
  -3   1  10        5.74        7.60      2.87 o
  -1   1  10       20.37        7.45      4.27 o
   1   1  10        2.54        1.19      3.09 o
   3   1  10        0.29       -0.52      4.39 o
 -14   2  10       16.58       10.54      8.87 o
 -12   2  10      137.07      154.59      6.01 o
 -10   2  10       37.67       26.20     11.51 o
  -8   2  10        5.18        2.42      3.12 o
  -6   2  10       15.43       13.48      3.64 o
  -4   2  10        0.09       -0.98      2.47 o
  -2   2  10        5.32        6.54      3.81 o
   0   2  10       97.91       99.66      6.64 o
   2   2  10       13.04        6.28      4.13 o
 -15   3  10       30.10       17.22     12.12 o
 -13   3  10       65.11       87.70      5.97 o
 -11   3  10        0.09        2.72      3.55 o
  -9   3  10        6.48        4.28      6.02 o
  -7   3  10        9.82        5.30      3.51 o
  -5   3  10        3.81        2.87      3.17 o
  -3   3  10        1.31        2.27      4.30 o
  -1   3  10       73.50       69.56      6.34 o
   1   3  10       21.68       14.35      6.62 o
 -14   4  10      130.16      169.58      7.75 o
 -12   4  10      110.80      147.01      7.92 o
 -10   4  10       23.34        8.28      7.01 o
  -8   4  10       98.38      100.43      6.16 o
  -6   4  10       38.84       24.80     12.52 o
  -4   4  10        1.90        2.46      3.50 o
  -2   4  10       11.59       10.54      4.02 o
   0   4  10       45.11       40.45      5.72 o
 -13   5  10        0.93        0.60      3.93 o
 -11   5  10       11.64        4.03      5.64 o
  -9   5  10        2.77        2.42      3.23 o
  -7   5  10       27.58       23.69      4.70 o
  -5   5  10       46.39       39.35      6.49 o
  -3   5  10       42.93       35.27      7.54 o
  -1   5  10        0.08       -0.12      2.54 o
   1   5  10       11.88       14.82      4.63 o
 -12   6  10        9.50        5.46      5.78 o
 -10   6  10        2.86        1.84      7.22 o
  -8   6  10       51.95       67.26      5.80 o
  -6   6  10        2.54        3.14      4.21 o
  -4   6  10       12.75        8.57      5.18 o
  -2   6  10        0.01        1.20      3.33 o
  -9   7  10       29.48       11.20      9.06 o
  -7   7  10        0.17        2.07      3.71 o
  -5   7  10        0.18       -0.03      3.70 o
  -3   7  10        4.64        2.89      4.38 o
  -9   1  11      101.16      115.84     12.37 o
  -7   1  11        0.92        1.67      5.86 o
  -5   1  11       38.34       40.97     10.51 o
  -3   1  11        1.55        3.71      7.83 o
  -1   1  11        6.80        8.66      9.07 o
 -12   2  11       11.21        0.00      2.81 o
 -10   2  11       33.97        0.41      5.78 o
  -8   2  11        6.43        6.46      3.65 o
  -6   2  11        2.31        0.89      2.55 o
  -4   2  11       18.34       17.34      3.90 o
  -2   2  11        8.25        6.42      3.81 o
 -11   3  11       88.67      113.37     14.01 o
  -9   3  11      121.79      133.57      8.66 o
  -7   3  11       57.48       53.04      4.44 o
  -5   3  11        9.89        6.62      3.24 o
  -3   3  11        1.16        0.81      3.13 o
 -10   4  11       24.90        0.00      4.12 o
  -8   4  11        0.51        0.01      3.14 o
  -6   4  11       15.16       18.08      4.80 o
  -4   4  11       17.03       18.81      5.05 o
  -9   5  11       27.46       45.30      6.99 o
  -7   5  11        0.69        2.30      4.95 o
  -5   5  11       32.33       35.04      5.06 o
 
